# Supplementary material for: 10-Year Change in the Laboratory-Based Prevalence of Chronic Kidney Disease in Patients from a Brazilian Cardiologic Center
Source: Epidemiologia (Basel). 2026 Jun 22;7(3):87. doi: 10.3390/epidemiologia7030087 (PMC13297813; doi:10.3390/epidemiologia7030087)
Supplement: Supplementary file 1 [file epidemiologia-07-00087-s001.zip]

Archive with 1 entries (1 files):
- epidemiologia-4311931-supplementary.pdf
